# Supplementary material for: Concern for severe COVID-19 disease during the initial two years of pandemic in a rural South African community: A population-based study
Source: PLoS One. 2025 Nov 20;20(11):e0319720. doi: 10.1371/journal.pone.0319720 (PMC12633895; doi:10.1371/journal.pone.0319720)
Supplement: S1 Data — (ZIP) [file pone.0319720.s001.zip]

Archive with 1 entries (1 files):
- EdinburghWitsUNCSurv_Anonymized_20201104.dta
